# Supplementary material for: The Association between Autism Spectrum Disorder and Precocious Puberty: Considering Effect Modification by Sex and Neuropsychiatric Comorbidities
Source: J Pers Med. 2024 Jun 13;14(6):632. doi: 10.3390/jpm14060632 (PMC11204849; doi:10.3390/jpm14060632)
Supplement: Supplementary file 1 [file jpm-14-00632-s001.zip]

Archive with 1 entries (1 files):
- jpm-3017104-supplementary.pdf
